# Supplementary material for: KASP Genotyping as a Molecular Tool for Diagnosis of Cassava-Colonizing Bemisia tabaci
Source: Insects. 2020 May 14;11(5):305. doi: 10.3390/insects11050305 (PMC7290743; doi:10.3390/insects11050305)
Supplement: Supplementary file 1 [file insects-11-00305-s001.zip]

Archive with 1 entries (1 files):
- insects-744757-supplementary.xlsx
