# Supplementary material for: KASP Genotyping as a Molecular Tool for Diagnosis of Cassava-Colonizing Bemisia tabaci
Source: Insects. 2020 May 14;11(5):305. doi: 10.3390/insects11050305 (PMC7290743; doi:10.3390/insects11050305)
Supplement: Supplementary file 1 [file insects-11-00305-s001.zip › insects-744757-supplementary.xlsx]

## Sheet: Sheet1
NextRAD vs MtCOI vs KASP genotypying of Cassava Bemisia tabaci whiteflies
Everlyne N. Wosula1*, Wenbo Chen2, Massoud Amour1, Zhangjun Fei2,3, and James P. Legg1
1International Institute of Tropical Agriculture, Dar es Salaam, Tanzania
2Boyce Thompson Institute, Ithaca, New York
3USDA-ARS Robert W. Holley Center for Agriculture and Health, Ithaca, New York
No	Country	Sample Name	SNP designation	mtCOI designation	BTS 99-319 (A:A-ECA&WA vs G:G-the rest)	BTS99-319 RAD alleles	BTS 22-762 G:G-SSA-WA vs A:A-SSA-ECA	BTS22-762 RAD alleles	BTS 141 (T:T-SSA2&SSA4 vs C:C the rest )	BTS141 RAD alleles	BTS55-473 (T:T- SSA2 vs the rest C:C	BTS55-473 RAD alleles	BTS 613 (G:G-SSA-ESA &SSA-CA vs A:A the rest)	BTS613 RAD alleles	BTS46-203(A:A-ESA;G:G-CA)	BTS46-203 RAD alleles	BTS 1161 (C:C-SSA-ESA vs A:A SSA-CA)	BTS1161 RAD alleles
1	Benin	B3b	SSA-WA	SSA1-SG5	A:A	A:A	G:G	G:G	C:C	C:C	C:C	C:C	A:A	A:A			A:A	A:C
2	Benin	B3c	SSA-WA	SSA1-SG5	A:A	A:A	G:G	G:G	C:C	C:C	C:C	C:C	A:A	A:A			A:A	A:A
3	Benin	B5b	SSA-WA	SSA1-SG5	A:A	A:A	G:G	G:G	C:C	C:C	C:C	C:C	A:A	A:A			A:A	A:A
4	Benin	B5c	SSA-WA	SSA2	A:A	A:A	G:G	G:G	C:C	.:.	C:C	.:.	A:A	.:.			A:A	A:A
5	Benin	BEN2a	SSA-WA	-	A:A	A:A	G:G	G:G	C:C	.:.	C:C	C:C	A:A	.:.			A:A	A:A
6	Benin	BEN2b	SSA-WA	SSA1-SG5	A:A	A:A	G:G	G:G	C:C	C:C	C:C	C:C	A:A	.:.			A:A	A:A
7	Sierra Leone	BON4a	SSA-WA	SSA1-SG1	A:A	A:A	G:G	G:G	C:C	.:.	C:C	C:C	A:A	.:.			A:A	A:A
8	Cameroon	CAM26b	SSA4	SSA4	G:G	G:G			T:T	T:T	C:C	C:C	A:A	A:A			A:A	A:A
9	Cameroon	CAM29b	SSA4	SSA4	G:G	G:G			T:T	T:T	C:C	C:C	A:A	A:A			A:A	A:A
10	Cameroon	CAM29c	SSA4	SSA4	G:G	G:G			T:T	T:T	C:C	C:C	A:A	.:.			A:A	A:A
11	Cameroon	CAM29e	SSA4	SSA4	G:G	G:G			T:T	T:T	C:C	C:C	A:A	A:A			A:A	A:A
12	Cameroon	CAM4e	SSA2	SSA4	G:G	G:G			T:T	T:T	T:T	T:T	A:A	.:.			A:A	A:A
13	Cameroon	CAM60a	SSA4	SSA4	G:G	G:G			T:T	T:T	C:C	C:C	A:A	A:A			A:A	A:A
14	Cameroon	CAM60b	SSA4	SSA4	G:G	G:G			T:T	T:T	C:C	C:C	A:A	A:A			A:A	A:A
15	Cameroon	CAM92a	SSA2	SSA3	G:G	G:G			T:T	T:T	T:T	T:T	A:A	.:.			A:A	A:A
16	Cameroon	CAMBAR1	SSA2	SSA2	G:G	G:G			T:T	C:C	T:T	T:T	A:A	A:A			A:A	A:A
17	Cameroon	CAMBAR2	SSA2	SSA2	G:G	G:G			T:T	T:T	T:T	T:T	A:A	A:A			A:A	A:A
18	Cameroon	CAMBAR3	SSA2	SSA2	G:G	G:G			T:T	T:T	T:T	T:T	A:A	A:A			A:A	A:A
19	Cameroon	CAMBAR4	SSA2	SSA2	G:G	G:G			T:T	.:.	T:T	T:T	A:A	A:A			A:A	A:A
20	Cameroon	CAMNDO2	SSA2	SSA2	G:G	G:G			T:T	T:T	T:T	T:T	A:A	A:A			A:A	A:A
21	Tanzania	CH1	SSA-ECA	SSA1-SG1	A:A	A:A	A:A	A:A	C:C	C:C	C:C	C:C	A:A	A:A			A:A	A:A
22	Tanzania	CH3	SSA-ECA	SSA1-SG2	A:A	A:A	A:A	A:A	C:C	C:C	C:C	C:C	A:A	A:A			A:A	A:A
23	Tanzania	CH5	SSA-ECA	SSA1-SG2	A:A	A:A	A:A	A:A	C:C	C:C	C:C	C:C	A:A	A:A			A:A	A:A
24	DRC	DRC156d	SSA-CA	SSA1-SG1	G:G	G:G			C:C	C:C	C:C	C:C	G:G	G:A	G:G	G:G	A:A	A:A
25	DRC	DRC195a	SSA-CA	none	G:G	G:G			C:C	C:C	C:C	C:C	G:G	G:G	Het	G:G	A:A	A:A
26	DRC	DRC221b	SSA-CA	SSA1-SG1	G:G	G:G			C:C	C:C	C:C	C:C	G:G	G:G	Het	G:G	A:A	A:A
27	DRC	DRC221d	SSA-CA	none	G:G	G:G			C:C	C:C	C:C	.:.	G:G	G:G	G:G	G:G	A:A	A:A
28	DRC	DRC240a	SSA-ECA	SSA1-SG1	A:A	A:A	A:A	A:A	C:C	C:C	C:C	C:C	A:A	A:A			A:A	A:A
29	DRC	DRC240b	SSA-ECA	SSA1-SG1	A:A	A:A	A:A	A:G	C:C	C:C	C:C	C:C	A:A	A:A			A:A	A:A
30	DRC	DRC240c	SSA-ECA	SSA1-SG1	A:A	A:A	A:A	A:A	C:C	C:C	C:C	.:.	A:A	A:A			A:A	A:A
31	DRC	DRC240d	SSA-ECA	SSA1-SG1	A:A	A:A	A:A	A:A	C:C	C:C	C:C	C:C	A:A	A:A			A:A	A:A
32	DRC	DRC248a	SSA2	SSA2	G:G	G:G			T:T	T:T	T:T	.:.	A:A	.:.			A:A	A:A
33	DRC	DRC248b	SSA-ECA	SSA1-SG1	A:A	A:A	A:A	A:A	C:C	C:C	C:C	C:C	A:A	A:A			A:A	A:A
34	DRC	DRC248c	SSA2	SSA2	G:G	G:G			T:T	T:T	T:T	T:T	A:A	A:A			A:A	A:A
35	DRC	DRC248d	SSA2	SSA2	G:G	G:G			T:T	T:T	T:T	T:T	A:A	A:A			A:A	A:A
36	DRC	DRC275c	SSA-ECA	SSA1-SG1	A:A	A:A	A:A	A:A	C:C	C:C	C:C	C:C	A:A	A:A			A:A	A:A
37	DRC	DRC275d	SSA-ECA	SSA1-SG1	A:A	A:A	A:A	G:G	C:C	C:C	C:C	C:C	A:A	A:A			A:A	A:A
38	DRC	DRC31a	SSA4	SSA4	G:G	G:G			T:C/C:T	T:T	C:C	C:C	A:A	A:A			A:A	A:A
39	DRC	DRC31b	SSA4	SSA4	G:G	G:G			T:T	T:T	C:C	C:C	A:A	A:A			A:A	A:A
40	DRC	DRC76b	SSA-ECA	SSA1-SG2	A:A	A:A	A:A	A:A	C:C	.:.	C:C	C:C	A:A	A:A			A:A	A:A
41	DRC	DRC76c	SSA-ECA	SSA1-SG2	A:A	A:A	A:A	G:A	C:C	C:C	C:C	C:C	A:A	A:A			A:A	A:A
42	Ghana	GH10a	SSA-WA	SSA1-SG5	A:A	A:A	G:G	G:G	C:C	.:.	C:C	.:.	A:A	.:.			A:A	A:A
43	Ghana	GH10b	SSA-WA	SSA1-SG5	A:A	A:A	G:G	G:G	C:C	.:.	C:C	C:C	A:A	A:A			A:A	A:A
44	Ghana	GH10c	SSA-WA	SSA1-SG5	A:A	A:A	G:G	G:G	C:C	.:.	C:C	C:C	A:A	A:A			A:A	A:A
45	Ghana	GH10d	SSA-WA	SSA1-SG5	A:A	A:A	G:G	G:G	C:C	.:.	C:C	C:C	A:A	.:.			A:A	A:A
46	Ghana	GH4a	SSA-WA	SSA1-SG5	A:A	A:A	G:G	G:G	C:C	.:.	C:C	C:C	A:A	A:A			A:A	A:A
47	Ghana	GH4b	SSA-WA	SSA1-SG5	A:A	A:A	G:G	G:G	C:C	C:C	C:C	C:C	A:A	.:.			A:A	A:A
48	Ghana	GH4d	SSA2	SSA3	G:G	G:G			T:T	T:T	T:T	T:T	A:A	A:A			A:A	A:A
49	Ghana	GH5b	SSA2	SSA3	G:G	G:G			T:T	T:T	T:T	.:.	A:A	A:A			A:A	A:A
50	Kenya	KE12Ba	SSA2	SSA2	G:G	G:G			T:T	T:T	T:T	T:T	A:A	A:A			A:A	A:A
51	Kenya	KE12Bb	SSA-ECA	SSA1-SG1	A:A	A:A	A:A	A:A	C:C	.:.	C:C	C:C	A:A	A:A			A:A	A:A
52	Kenya	KE12Bc	SSA2	NS	G:G	G:G			T:T	T:T	T:T	T:T	A:A	A:A			A:A	A:A
53	Kenya	KE12Bd	SSA-ECA	SSA1-SG2	A:A	G:G	A:A	A:A	C:C	C:C	C:C	C:C	A:A	A:A			A:A	A:A
54	Kenya	KE12Bf	SSA2	SSA2	G:G	G:G			T:T	T:T	T:T	T:T	A:A	G:G			A:A	A:A
55	Kenya	KE15Ba	SSA-ECA	SSA1-SG1	A:A	A:A	A:A	A:A	C:C	.:.	C:C	C:C	A:A	A:A			A:A	A:A
56	Kenya	KE15Bc	SSA-ECA	SSA1-SG1	A:A	A:A	A:A	A:A	C:C	.:.	C:C	C:C	A:A	A:A			A:A	A:A
57	Kenya	KE22Ba	SSA-ECA	SSA1-SG1	A:A	A:A	A:A	A:A	C:C	C:C	C:C	C:C	A:A	A:A			A:A	A:A
58	Kenya	KE22Be	SSA2	SSA2	G:G	G:G	G:G	G:G	T:T	.:.	T:T	T:T	A:A	.:.			A:A	A:A
59	Kenya	KE22Bf	SSA-ECA	SSA1-SG1	A:A	A:A			C:C	C:C	C:C	C:C	A:A	A:A			A:A	A:A
60	Kenya	KE27Bb	SSA-ECA	SSA1-SG1	A:A	A:A	A:A	A:A	C:C	C:C	C:C	C:C	A:A	A:A			A:A	A:A
61	Kenya	KE27Bc	SSA2	SSA2	G:G	G:G			T:T	T:T	T:T	T:T	A:A	.:.			A:A	A:A
62	Kenya	KE27Bd	SSA-ECA	SSA1-SG1	A:A	A:A	A:A	A:A	C:C	C:C	C:C	C:C	A:A	A:A			A:A	A:A
63	Kenya	KE27Be	SSA-ECA	SSA1-SG1	A:A	A:A	A:A	A:A	C:C	C:C	C:C	C:C	A:A	A:A			A:A	A:A
64	Kenya	KE30Ba	SSA2	SSA2	G:G	G:G			T:T	T:T	T:T	T:T	A:A	.:.			A:A	A:A
65	Kenya	KE30Bb	SSA-ECA	SSA1-SG1/SG2	A:A	A:A	G:G	A:G	C:C	.:.	C:C	C:C	A:A	A:A			A:A	.:.
66	Kenya	KE31Bb	SSA-ECA	SSA1-SG1	A:A	A:A	A:A	A:A	C:C	.:.	C:C	C:C	A:A	A:A			A:A	A:A
67	Kenya	KE33Ba	SSA2	SSA2	G:G	G:G			T:T	T:T	T:T	T:T	A:A	A:A			A:A	A:A
68	Kenya	KE33Bb	SSA-ECA	SSA1-SG1	A:A	A:A	A:A	A:A	C:C	C:C	C:C	C:C	A:A	A:A			A:A	A:A
69	Kenya	KE33Bc	SSA2	SSA2	G:G	G:G			T:T	T:T	T:T	.:.	A:A	A:A			A:A	A:A
70	Kenya	KE33Bf	SSA2	SSA2	G:G	G:G			T:T	T:T	T:T	T:T	A:A	.:.			A:A	A:A
71	Kenya	KE33Bg	SSA2	SSA2	G:G	G:G			T:T	T:T	T:T	T:T	A:A	G:G			A:A	A:A
72	Kenya	KE33Bh	SSA2	SSA2	G:G	G:G			T:T	T:T	T:T	.:.	A:A	.:.			A:A	A:A
73	Kenya	KE33Bi	SSA2	SSA2	G:G	G:G			T:T	T:T	T:T	T:T	A:A	A:A			A:A	A:A
74	Kenya	KE33Bj	SSA2	SSA2	G:G	G:G			T:T	T:T	T:T	T:T	A:A	.:.			A:A	A:A
75	Sierra Leone	KEN1a	SSA-WA	SSA1-SG1	A:A	A:A	G:G	G:G	C:C	C:C	C:C	C:C	A:A	A:A			A:A	A:A
76	Sierra Leone	KEN1b	SSA-WA	SSA1-SG1	A:A	A:A	G:G	G:G	C:C	.:.	C:C	C:C	A:A	A:G			A:A	A:A
77	Sierra Leone	KEN1c	SSA-WA	SSA1-SG5	A:A	A:A	G:G	G:G	C:C	C:C	C:C	C:C	A:A	.:.			A:A	A:A
78	Sierra Leone	KEN5a	SSA-WA	SSA1-SG1	A:A	A:A	G:G	.:.	C:C	C:C	C:C	C:C	A:A	A:A			A:A	A:A
79	Sierra Leone	KEN5b	SSA-WA	SSA1-SG1	A:A	A:A	G:G	G:G	C:C	C:C	C:C	C:C	A:A	.:.			A:A	A:A
80	Sierra Leone	KEN5c	SSA-WA	SSA1-SG1	A:A	A:A	G:G	G:G	C:C	C:C	C:C	C:C	A:A	A:A			A:A	A:A
81	Tanzania	KIG1	SSA-ESA	SSA1-SG3	G:G	G:G			C:C	C:C	C:C	C:C	G:G	G:G	A:A	A:A	C:C	C:C
82	Tanzania	KIG2	SSA-ESA	SSA1-SG3	G:G	G:G			C:C	C:C	C:C	C:C	G:G	G:G	Het	A:A	C:C	C:C
83	Tanzania	KIG3	SSA-ESA	SSA1-SG3	G:G	G:G			C:C	C:C	C:C	C:C	G:G	G:G	A:A	A:A	C:C	C:C
84	Liberia	LIB3a	SSA-WA	-	A:A	A:A	G:G	G:G	C:C	C:C	C:C	C:C	A:A	A:A			A:A	A:A
85	Liberia	LIB3b	SSA-WA	SSA1-SG5	A:A	A:A	G:G	G:G	C:C	C:C	C:C	C:C	A:A	A:A			A:A	A:A
86	Liberia	LIB3d	SSA-WA	SSA1-SG5	A:A	A:A	G:G	G:G	C:C	C:C	C:C	C:C	A:A	A:A			A:A	A:A
87	Liberia	LIB3e	SSA-WA	SSA1-SG1	A:A	A:A	G:G	G:G	C:C	C:C	C:C	C:C	A:A	A:A			A:A	A:A
88	Liberia	LIB3f	SSA-WA	SSA1-SG5	A:A	A:A	G:G	G:G	C:C	.:.	C:C	C:C	A:A	A:A			A:A	A:A
89	Kenya	MAK1b	SSA-ESA	SSA1-SG3	G:G	G:G			C:C	.:.	C:C	C:C	G:G	G:G	A:A	A:A	C:C	C:A
90	Kenya	MAK3c	SSA-ESA	SSA1-SG3	G:G	G:G			C:C	C:C	C:C	C:C	G:G	G:G	A:A	A:A	C:C	C:A
91	Kenya	MAK4a	SSA-ESA	SSA1-SG3	G:G	G:G			C:C	C:C	C:C	C:C	G:G	G:G	Het	A:A	C:C	C:C
92	Kenya	MAK4b	SSA-ESA	SSA1-SG2	G:G	G:G			C:C	C:T	C:C	C:C	G:G	G:G	A:A	A:A	C:C	A:C
93	Malawi	MAL10a	SSA-ESA	SSA1-SG3	G:G	G:G			C:C	C:C	C:C	.:.	G:G	G:G	A:A	A:A	Het	C:C
94	Malawi	MAL4b	SSA-ESA	SSA1-SG3	G:G	G:G			C:C	.:.	C:C	C:C	G:G	G:G	A:A	A:A	Het	C:C
95	Malawi	MAL6a	SSA-ESA	SSA1-SG3	A:A	G:G			C:C	C:C	C:C	.:.	G:G	G:G	A:A	A:A	C:C	C:C
96	Malawi	MAL6b	SSA-ESA	SSA1-SG3	G:G	G:G			C:C	C:C	C:C	C:C	G:G	G:G	A:A	A:A	C:C	C:C
97	Malawi	MAL8a	SSA-ESA	SSA1-SG3	G:G	G:G			C:C	C:C	C:C	C:C	G:G	G:G	A:A	A:A	Het	C:A
98	Malawi	MAL8b	SSA-ESA	SSA1-SG3	G:G	G:G			C:C	C:C	C:C	C:C	G:G	G:G	A:A	A:A	C:C	C:A
99	Malawi	MAL9a	SSA-ESA	SSA1-SG3	G:G	G:G			C:C	C:C	C:C	.:.	G:G	G:G	A:A	A:A	C:C	C:C
100	Malawi	MAL9b	SSA-ESA	SSA1-SG3	G:G	G:G			C:C	C:C	C:C	C:C	G:G	G:G	A:A	A:A	Het	C:A
101	Sierra Leone	MOY4a	SSA-WA	SSA1-SG5	A:A	A:A	G:G	G:G	C:C	C:C	C:C	C:C	A:A	A:A			A:A	A:A
102	Sierra Leone	MOY4b	SSA-WA	SSA1-SG1	A:A	A:A	G:G	G:G	C:C	C:C	C:C	C:C	A:A	A:A			A:A	A:A
103	Sierra Leone	MOY4c	SSA2	SSA3	G:G	G:G			T:T	T:T	T:T	.:.	A:A	.:.			A:A	A:A
104	Sierra Leone	MOY5a	SSA-WA	SSA1-SG5	A:A	A:A	G:G	G:G	C:C	C:C	C:C	C:C	A:A	A:A			A:A	A:A
105	Sierra Leone	MOY5b	SSA-WA	SSA1-SG1	A:A	A:A	G:G	G:G	C:C	C:C	C:C	C:C	A:A	A:A			A:A	A:A
106	Sierra Leone	MOY5c	SSA-WA	SSA1-SG1	A:A	A:A	G:G	G:G	C:C	C:C	C:C	C:C	A:A	A:A			A:A	A:A
107	Mozambique	MOZ10a	SSA-ESA	SSA1-SG3	G:G	G:G			C:C	C:C	C:C	C:C	G:G	G:G	A:A	A:A	C:C	C:C
108	Mozambique	MOZ10b	SSA-ESA	SSA1-SG3	G:G	G:G			C:C	C:C	C:C	C:C	G:G	G:G	A:A	A:A	C:C	C:C
109	Mozambique	MOZ4a	SSA-ESA	SSA1-SG3	G:G	G:G			C:C	C:C	C:C	C:C	G:G	G:G	A:A	A:A	C:C	C:C
110	Mozambique	MOZ4b	SSA-ESA	SSA1-SG3	G:G	G:G			C:C	C:C	C:C	C:C	G:G	G:G	A:A	A:A	C:C	C:C
111	Mozambique	MOZ4c	SSA-ESA	SSA1-SG3	G:G	G:G			C:C	C:C	C:C	C:C	G:G	G:G	A:A	A:A	C:C	C:C
112	Mozambique	MOZ5a	SSA-ESA	SSA1-SG3	G:G	G:G			C:C	C:C	C:C	C:C	G:G	G:G	A:A	A:A	A:A	C:C
113	Mozambique	MOZ5b	SSA-ESA	SSA1-SG3	G:G	G:G			C:C	C:C	C:C	.:.	G:G	G:G	A:A	A:A	Het	C:C
114	Mozambique	MOZ5d	SSA-ESA	SSA1-SG3	G:G	G:G			C:C	C:C	C:C	C:C	G:G	.:.	A:A	A:A	C:C	C:C
115	Mozambique	MOZ5e	SSA-ESA	SSA1-SG3	G:G	G:G			C:C	C:C	C:C	C:C	G:G	G:G	A:A	A:A	Het	C:C
116	Mozambique	MOZ5f	SSA-ESA	SSA1-SG3	G:G	G:G			C:C	C:C	C:C	.:.	G:G	G:G	A:A	A:A	C:C	C:C
117	Mozambique	MOZ6b	SSA-ESA	SSA1-SG3	G:G	G:G			C:C	C:T	C:C	C:C	G:G	G:G	A:A	A:A	C:C	C:A
118	Mozambique	MOZ6c	SSA-ESA	SSA1-SG3	G:G	G:G			C:C	C:C	C:C	C:C	G:G	.:.	A:A	A:A	C:C	C:C
119	Mozambique	MOZ7a	SSA-ESA	SSA1-SG3	G:G	G:G			C:C	C:C	C:C	C:C	G:G	G:G	A:A	A:A	C:C	C:C
120	Mozambique	MOZ7b	SSA-ESA	SSA1-SG3	G:G	G:G			C:C	C:C	C:C	C:C	G:G	G:G	A:A	A:A	Het	C:C
121	Mozambique	MOZ8a	SSA-ESA	SSA1-SG3	G:G	G:G			C:C	C:C	C:C	C:C	G:G	G:G	A:A	A:A	C:C	C:C
122	Mozambique	MOZ8b	SSA-ESA	SSA1-SG3	G:G	G:G			C:C	.:.	C:C	C:C	G:G	G:G	A:A	A:A	C:C	C:C
123	Mozambique	MOZ8c	SSA-ESA	SSA1-SG3	G:G	G:G			C:C	C:C	C:C	.:.	G:G	G:G	A:A	A:A	Het	C:A
124	Mozambique	MOZ9b	SSA-ESA	SSA1-SG3	G:G	G:G			C:C	.:.	C:C	C:C	G:G	G:G	A:A	A:A	C:C	C:C
125	Kenya	MUT1a	SSA-ESA	SSA1-SG3	G:G	G:G			C:C	C:C	C:C	C:C	G:G	G:G	A:A	A:A	C:C	C:C
126	Kenya	MUT1c	SSA-ESA	SSA1-SG3	G:G	G:G			C:C	C:C	C:C	C:C	G:G	G:G	A:A	A:A	C:C	C:A
127	Kenya	MUT3b	SSA-ESA	SSA1-SG3	G:G	G:G			C:C	C:C	C:C	.:.	G:G	A:G	A:A	A:A	C:C	C:C
128	Kenya	MUT6a	SSA-ESA	SSA1-SG3	G:G	G:G			C:C	C:C	C:C	C:C	G:G	G:G	A:A	A:A	C:C	C:C
129	Kenya	MUT6c	SSA-ESA	SSA1-SG3	G:G	G:G			C:C	C:C	C:C	C:C	G:G	G:G	A:A	A:A	C:C	C:C
130	Nigeria	NIG15a	SSA-WA	SSA1-SG5	A:A	A:A	G:G	G:G	C:C	.:.	C:C	C:C	A:A	A:A			A:A	A:A
131	Nigeria	NIG15b	SSA-WA	SSA1-SG5	A:A	A:A	G:G	G:G	C:C	C:C	C:C	C:C	A:A	A:A			A:A	A:A
132	Nigeria	NIG15c	SSA-WA	SSA1-SG1	A:A	A:A	G:G	G:G	C:C	.:.	C:C	C:C	A:A	A:A			A:A	A:A
133	Nigeria	NIG3a	SSA-WA	SSA1-SG1	A:A	A:A	G:G	G:G	C:C	C:C	C:C	C:C	A:A	A:A			A:A	A:A
134	Nigeria	NIG3b	SSA-WA	SSA1-SG5	A:A	A:A	G:G	G:G	C:C	C:C	C:C	C:C	A:A	A:A			A:A	A:A
135	Nigeria	NIG3c	SSA-WA	SSA1-SG5	A:A	A:A	G:G	G:G	C:C	C:C	C:C	C:C	A:A	.:.			A:A	A:A
136	Nigeria	NIG5a	SSA-WA	SSA1-SG5	A:A	A:A	G:G	G:G	C:C	.:.	C:C	.:.	A:A	A:A			A:A	A:A
137	Nigeria	NIG5b	SSA-WA	SSA1-SG5	A:A	A:A	G:G	G:G	C:C	.:.	C:C	C:C	A:A	.:.			A:A	A:A
138	Nigeria	NIG5c	SSA-WA	SSA1-SG5	A:A	A:A	G:G	G:G	C:C	.:.	C:C	C:C	A:A	.:.			A:A	A:A
139	Nigeria	NIG8a	SSA-WA	SSA1-SG1	A:A	A:A	G:G	G:G	C:C	C:C	C:C	.:.	A:A	A:A			A:A	A:A
140	Nigeria	NIG8b	SSA-WA	SSA1-SG5	A:A	A:A	G:G	G:G	C:C	C:C	C:C	C:C	A:A	A:A			A:A	A:A
141	Nigeria	NIG8c	SSA-WA	SSA1-SG5	A:A	A:A	G:G	G:G	C:C	C:C	C:C	C:C	A:A	A:A			A:A	A:A
142	Tanzania	SCH1	SSA-ESA	SSA1-SG3	G:G	G:G			C:C	C:C	C:C	C:C	G:G	G:G			C:C	C:C
143	Tanzania	SCH3	SSA-ESA	SSA1-SG3	G:G	G:G			C:C	C:C	C:C	C:C	G:G	G:G			C:C	C:C
144	Tanzania	SCH5	SSA-ESA	SSA1-SG3	G:G	G:G			C:C	C:C	C:C	C:C	G:G	G:G			C:C	C:C
145	Uganda	UG3a	SSA-ECA	SSA1-SG1	A:A	A:A	A:A	A:G	C:C	C:C	C:C	.:.	A:A	A:A			A:A	A:A
146	Uganda	UG3e	SSA-ECA	SSA1-SG1	A:A	A:A	A:A	A:A	C:C	.:.	C:C	C:C	A:A	A:A			A:A	A:A
147	Uganda	UG6a	SSA-ECA	SSA1-SG1	A:A	A:A	A:A	A:A	C:C	C:C	C:C	C:C	A:A	A:A			A:A	A:A
148	Uganda	UG6c	SSA-ECA	SSA1-SG1	A:A	A:A	A:A	A:A	C:C	C:C	C:C	C:C	A:A	A:A			A:A	A:A
149	Uganda	UG6e	SSA-ECA	SSA1-SG1	A:A	A:A	A:A	A:A	C:C	C:C	C:C	C:C	A:A	A:A			A:A	A:A
150	Uganda	UG9a	SSA-ECA	SSA1-SG1	A:A	A:A	A:A	A:A	C:C	C:C	C:C	C:C	A:A	A:A			A:A	A:A
151	Uganda	UG9c	SSA-ECA	SSA1-SG1	A:A	A:A	A:A	A:A	C:C	.:.	C:C	C:C	A:A	A:A			A:A	A:A
152	Uganda	UG9f	SSA-ECA	SSA1-SG2	A:A	A:A	A:A	A:A	C:C	.:.	C:C	C:C	A:A	A:A			A:A	A:A
	.:. = Missing NextRAD alleles
